# Supplementary material for: The Effect of the Quantity and Distribution of Teammates’ Tendency Toward Self-Interest and Altruism on Individual Decision-Making
Source: Front Psychol. 2022 Feb 11;12:785806. doi: 10.3389/fpsyg.2021.785806 (PMC8877811; doi:10.3389/fpsyg.2021.785806)
Supplement: Supplementary file 1 [file Data_Sheet_1.ZIP]

Archive with 9 entries (8 files):
- supplementary material/
- supplementary material/sequence(study1,2).xlsx
- supplementary material/study 1(Virtual subjectsí» allocation data).xlsx
- supplementary material/study 2(Virtual subjectsí» allocation data).xlsx
- supplementary material/study 3(Virtual subjectsí» allocation data).xlsx
- supplementary material/study 4(Virtual subjectsí» allocation data).xlsx
- supplementary material/study_1(analysis).py
- supplementary material/study_2(analysis).py
- supplementary material/study_3.4(analysis).py
