# Supplementary material for: The Effect of the Quantity and Distribution of Teammates’ Tendency Toward Self-Interest and Altruism on Individual Decision-Making
Source: Front Psychol. 2022 Feb 11;12:785806. doi: 10.3389/fpsyg.2021.785806 (PMC8877811; doi:10.3389/fpsyg.2021.785806)
Supplement: Supplementary file 1 [file Data_Sheet_1.ZIP › supplementary material/sequence(study1,2).xlsx]

## Sheet: Sheet1
Latin square
participants	1st	2nd	3rd	4th	5th	6th	7th	8th	9th	10th	11th	12th	13th	14th	15th	16th
A	1	2	16	3	15	4	14	5	13	6	12	7	11	8	10	9
B	2	3	1	4	16	5	15	6	14	7	13	8	12	9	11	10
C	3	4	2	5	1	6	16	7	15	8	14	9	13	10	12	11
D	4	5	3	6	2	7	1	8	16	9	15	10	14	11	13	12
E	5	6	4	7	3	8	2	9	1	10	16	11	15	12	14	13
F	6	7	5	8	4	9	3	10	2	11	1	12	16	13	15	14
G	7	8	6	9	5	10	4	11	3	12	2	13	1	14	16	15
H	8	9	7	10	6	11	5	12	4	13	3	14	2	15	1	16
I	9	10	8	11	7	12	6	13	5	14	4	15	3	16	2	1
J	10	11	9	12	8	13	7	14	6	15	5	16	4	1	3	2
K	11	12	10	13	9	14	8	15	7	16	6	1	5	2	4	3
L	12	13	11	14	10	15	9	16	8	1	7	2	6	3	5	4
M	13	14	12	15	11	16	10	1	9	2	8	3	7	4	6	5
N	14	15	13	16	12	1	11	2	10	3	9	4	8	5	7	6
O	15	16	14	1	13	2	12	3	11	4	10	5	9	6	8	7
P	16	1	15	2	14	3	13	4	12	5	11	6	10	7	9	8
