# Supplementary material for: The Effect of the Quantity and Distribution of Teammates’ Tendency Toward Self-Interest and Altruism on Individual Decision-Making
Source: Front Psychol. 2022 Feb 11;12:785806. doi: 10.3389/fpsyg.2021.785806 (PMC8877811; doi:10.3389/fpsyg.2021.785806)
Supplement: Supplementary file 1 [file Data_Sheet_1.ZIP › supplementary material/study 2(Virtual subjectsí» allocation data).xlsx]

## Sheet: Sheet1
rounds	virtual subjects	public pool input	individual pool input
1	1	20	0
	2	22	0
	3	20	0
	4	20	0
	5	20	0
16	1	20	0
	2	20	0
	3	24	0
	4	20	0
	5	20	0
3	1	26	0
	2	20	0
	3	20	0
	4	20	0
	5	20	0
9	1	20	0
	2	20	0
	3	20	0
	4	20	0
	5	28	0
5	1	20	0
	2	19	0
	3	20	0
	4	20	0
	5	20	0
10	1	20	0
	2	20	0
	3	20	0
	4	18	0
	5	20	0
7	1	17	0
	2	20	0
	3	20	0
	4	20	0
	5	20	0
12	1	20	0
	2	16	0
	3	20	0
	4	20	0
	5	20	0
4	1	20	0
	2	20	0
	3	20	0
	4	20	0
	5	20	0
6	1	24	0
	2	24	0
	3	16	0
	4	16	0
	5	20	0
11	1	0	35
	2	0	35
	3	0	35
	4	20	0
	5	24	0
8	1	0	35
	2	0	35
	3	0	35
	4	20	0
	5	26	0
13	1	0	35
	2	0	35
	3	0	35
	4	0	35
	5	20	0
14	1	0	35
	2	22	0
	3	20	0
	4	23	0
	5	22	0
15	1	0	35
	2	0	35
	3	20	0
	4	28	0
	5	21	0
2	1	0	35
	2	21	0
	3	24	0
	4	20	0
	5	20	0
