# Supplementary material for: The Effect of the Quantity and Distribution of Teammates’ Tendency Toward Self-Interest and Altruism on Individual Decision-Making
Source: Front Psychol. 2022 Feb 11;12:785806. doi: 10.3389/fpsyg.2021.785806 (PMC8877811; doi:10.3389/fpsyg.2021.785806)
Supplement: Supplementary file 1 [file Data_Sheet_1.ZIP › supplementary material/study 3(Virtual subjectsí» allocation data).xlsx]

## Sheet: Sheet1
rounds	virtual subjects	public pool input	individual pool input
	1	30	0
	2	25	0
	3	25	0
	4	25	0
	5	0	35
	1	25	0
	2	25	0
	3	0	35
	4	0	35
	5	0	35
1	1	19	0
	2	19	0
	3	19	0
	4	19	0
	5	19	0
	1	28	0
	2	25	0
	3	25	0
	4	0	35
	5	0	35
2	1	20	0
	2	19	0
	3	19	0
	4	19	0
	5	18	0
	1	30	0
	2	25	0
	3	25	0
	4	25	0
	5	15	0
	1	24	0
	2	23	0
	3	0	35
	4	0	35
	5	0	35
3	1	20	0
	2	20	0
	3	19	0
	4	18	0
	5	18	0
	1	25	0
	2	25	0
	3	25	0
	4	25	0
	5	0	35
4	1	20	0
	2	20	0
	3	20	0
	4	18	0
	5	17	0
