# Supplementary material for: The Effect of the Quantity and Distribution of Teammates’ Tendency Toward Self-Interest and Altruism on Individual Decision-Making
Source: Front Psychol. 2022 Feb 11;12:785806. doi: 10.3389/fpsyg.2021.785806 (PMC8877811; doi:10.3389/fpsyg.2021.785806)
Supplement: Supplementary file 1 [file Data_Sheet_1.ZIP › supplementary material/study_1(analysis).py]

# -*- coding: utf-8 -*-
"""
Created on Sun Oct 11 10:49:05 2020

@author: liangxh
"""

import os 
import sys
from openpyxl import load_workbook
from openpyxl import Workbook


file_name = sys.argv[1]
file_origin_dir = "D://Documents//zm_data//原始数据//" + file_name
excel_list = os.listdir(file_origin_dir)
file_new_dir = "D://Documents//zm_data//处理后数据//" + file_name + "//"
isExists=os.path.exists(file_new_dir)
if not isExists:
    os.makedirs(file_new_dir)
#print(excel_list)


## 原始数据的拆分处理及序号转换
for excel in excel_list:
    # 生成一个新的excel文件，还没保存
    wb_new = Workbook()
    # 打开原始数据excel表格
    wb_old = load_workbook(file_origin_dir + '//' + excel)
    new_sheet = wb_new.active
    old_sheet = wb_old.active
    # 第一行的标题复制
    for i in range(1,old_sheet.max_column+1):
        new_sheet.cell(row=1,column=i).value = old_sheet.cell(row=1,column=i).value
        new_sheet.cell(row=1,column=i+7).value = old_sheet.cell(row=1,column=i).value
    # 第一、二轮次数据的copy
    for i in range(1,17):
        for j in range(2,7):
            new_sheet.cell(row=i+1,column=j).value = old_sheet.cell(row=2*i,column=j).value
            new_sheet.cell(row=i+1,column=j+7).value = old_sheet.cell(row=2*i+1,column=j).value
    # 根据文件名首数字进行序号转变,读入实验顺序文件
    change_rule_list = []
        #定义一个函数判断是否字符串是否数字
    def is_number(s):
        try:
            float(s)
            return True
        except ValueError:
            pass
     
        try:
            import unicodedata
            unicodedata.numeric(s)
            return True
        except (TypeError, ValueError):
            pass
     
        return False
        #读出文件名首数字first_num
    if is_number(excel[1]):
        first_num = int(excel[0]+excel[1])
    else:
        first_num = int(excel[0])
        #读入实验顺序文件
    wb_sequence = load_workbook("D://Documents//zm_data//原始数据//实验顺序.xlsx")
    sequence_sheet = wb_sequence.active
    for i in range(1,17):
        new_sheet.cell(row=i+1,column=1).value = sequence_sheet.cell(\
                       row=first_num+3,column=i+1).value
    # 排序更改后的sheet，放入新的sheet2中(优化后)
    wb_new.create_sheet('优化后', index=1)
    new_sheet_2 = wb_new.get_sheet_by_name('优化后')
        # 第一行标题的复制，以及序号的转变
    for i in range(1,new_sheet.max_column+1):
        new_sheet_2.cell(row=1,column=i).value = new_sheet.cell(row=1,column=i).value
    for i in range(2,18):
        for j in range(1,new_sheet.max_column+1):
            seq = new_sheet.cell(row=i,column=1).value
            new_sheet_2.cell(row=seq+1,column=j).value = new_sheet.cell(\
                             row=i,column=j).value
    
    wb_new.save(file_new_dir + excel)
    

## 1,16,3,9. 5,7,10,12. 4,6组合处理
wb_summary = Workbook()
summary_sheet = wb_summary.active
# 写入汇总表格wb_summary
summary_sheet.cell(row=1,column=1).value = '轮次'
summary_sheet.cell(row=1,column=2).value = '合作-合作'
summary_sheet.cell(row=1,column=3).value = '合作-个人'
summary_sheet.cell(row=1,column=4).value = '个人-合作'
summary_sheet.cell(row=1,column=5).value = '个人-个人'
summary_sheet.cell(row=1,column=7).value = '合作-合作'
summary_sheet.cell(row=1,column=8).value = '合作-个人'
summary_sheet.cell(row=1,column=9).value = '个人-合作'
summary_sheet.cell(row=1,column=10).value = '个人-个人'
seq_num_list = [[1,16],[1,3],[1,9],[16,3],[16,9],[3,9],\
                [5,7],[5,10],[5,12],[7,10],[7,12],[10,12],\
                    [4,6]]
seq_change = {1:1, 16:2, 3:3, 9:4, 5:1, 7:2, 10:3, 12:4}
count_0 = 1      # 计数
count_1 = 1
for num in seq_num_list:
    count_0 = count_0 + 1
    co_co = 0       # 合作-合作人数
    co_ind = 0      # 合作-个人人数
    ind_co = 0      # 个人-合作人数
    ind_ind = 0      # 个人-个人人数
    for excel in excel_list:
        count_1 = count_1 + 1
        # 加载优化后excel文件
        wb_old = load_workbook(file_new_dir + excel)
        sheet_relax = wb_old.get_sheet_by_name('优化后')
        input_1_pub = int(sheet_relax.cell(row=num[0]+1,column=12).value)
        input_1_ind = int(sheet_relax.cell(row=num[0]+1,column=10).value)
        input_2_pub = int(sheet_relax.cell(row=num[1]+1,column=12).value)
        input_2_ind = int(sheet_relax.cell(row=num[1]+1,column=10).value)
        #1号位置用input_1表示
        if input_1_pub > 0 and input_1_ind == 0:
            # input_1为0则代表选择公共策略，为1则代表选择个人策略
            input_1 = 0
        elif input_1_pub == 0 and input_1_ind == 35:
            input_1 = 1
        elif input_1_pub != 0 and input_1_ind != 0:
            if input_1_pub > input_1_ind:
                input_1 = 0
            else:
                input_1 = 1
        #2号位置用input_2表示    
        if input_2_pub > 0 and input_2_ind == 0:
            # input_2为0则代表选择公共策略，为1则代表选择个人策略
            input_2 = 0
        elif input_2_pub == 0 and input_2_ind == 35:
            input_2 = 1
        elif input_2_pub != 0 and input_2_ind != 0:
            if input_2_pub > input_2_ind:
                input_2 = 0
            else:
                input_2 = 1
        # 写入汇总表格
        summary_sheet.cell(row=count_0,column=1).value = str(num[0])\
                                        + '-' + str(num[1])
        if input_1 == 0 and input_2 == 0:
            summary_sheet.cell(row=count_1,column=7).value = excel
            co_co = co_co + 1
        if input_1 == 0 and input_2 == 1:
            summary_sheet.cell(row=count_1,column=8).value = excel
            co_ind = co_ind + 1
        if input_1 == 1 and input_2 == 0:
            summary_sheet.cell(row=count_1,column=9).value = excel
            ind_co = ind_co + 1
        if input_1 == 1 and input_2 == 1:
            summary_sheet.cell(row=count_1,column=10).value = excel
            ind_ind = ind_ind + 1
    summary_sheet.cell(row=count_0,column=2).value = co_co
    summary_sheet.cell(row=count_0,column=3).value = co_ind
    summary_sheet.cell(row=count_0,column=4).value = ind_co
    summary_sheet.cell(row=count_0,column=5).value = ind_ind

wb_summary.save(file_new_dir + '汇总_10_times.xlsx')
