# Supplementary material for: The Effect of the Quantity and Distribution of Teammates’ Tendency Toward Self-Interest and Altruism on Individual Decision-Making
Source: Front Psychol. 2022 Feb 11;12:785806. doi: 10.3389/fpsyg.2021.785806 (PMC8877811; doi:10.3389/fpsyg.2021.785806)
Supplement: Supplementary file 1 [file Data_Sheet_1.ZIP › supplementary material/study_2(analysis).py]

# -*- coding: utf-8 -*-
"""
Created on Sun Oct  4 15:27:08 2020

@author: liangxh
"""

import os 
import sys
from openpyxl import load_workbook
from openpyxl import Workbook

file_name = sys.argv[1]
file_origin_dir = "D://Documents//zm_data//原始数据//" + file_name
excel_list = os.listdir(file_origin_dir)
file_new_dir = "D://Documents//zm_data//处理后数据//" + file_name + "//"
isExists=os.path.exists(file_new_dir)
if not isExists:
    os.makedirs(file_new_dir)
#print(excel_list)


## 原始数据的拆分处理及序号转换
for excel in excel_list:
    # 生成一个新的excel文件，还没保存
    wb_new = Workbook()
    # 打开原始数据excel表格
    wb_old = load_workbook(file_origin_dir + '//' + excel)
    new_sheet = wb_new.active
    old_sheet = wb_old.active
    # 第一行的标题复制
    for i in range(1,old_sheet.max_column+1):
        new_sheet.cell(row=1,column=i).value = old_sheet.cell(row=1,column=i).value
        new_sheet.cell(row=1,column=i+7).value = old_sheet.cell(row=1,column=i).value
    # 第一、二轮次数据的copy
    for i in range(1,17):
        for j in range(2,7):
            new_sheet.cell(row=i+1,column=j).value = old_sheet.cell(row=2*i,column=j).value
            new_sheet.cell(row=i+1,column=j+7).value = old_sheet.cell(row=2*i+1,column=j).value
    # 根据文件名首数字进行序号转变,读入实验顺序文件
    change_rule_list = []
        #定义一个函数判断是否字符串是否数字
    def is_number(s):
        try:
            float(s)
            return True
        except ValueError:
            pass
     
        try:
            import unicodedata
            unicodedata.numeric(s)
            return True
        except (TypeError, ValueError):
            pass
     
        return False
        #读出文件名首数字first_num
    if is_number(excel[1]):
        first_num = int(excel[0]+excel[1])
    else:
        first_num = int(excel[0])
        #读入实验顺序文件
    wb_sequence = load_workbook("D://Documents//zm_data//原始数据//实验顺序.xlsx")
    sequence_sheet = wb_sequence.active
    for i in range(1,17):
        new_sheet.cell(row=i+1,column=1).value = sequence_sheet.cell(\
                       row=first_num+3,column=i+1).value
    # 排序更改后的sheet，放入新的sheet2中(优化后)
    wb_new.create_sheet('优化后', index=1)
    new_sheet_2 = wb_new.get_sheet_by_name('优化后')
        # 第一行标题的复制，以及序号的转变
    for i in range(1,new_sheet.max_column+1):
        new_sheet_2.cell(row=1,column=i).value = new_sheet.cell(row=1,column=i).value
    for i in range(2,18):
        for j in range(1,new_sheet.max_column+1):
            seq = new_sheet.cell(row=i,column=1).value
            new_sheet_2.cell(row=seq+1,column=j).value = new_sheet.cell(\
                             row=i,column=j).value
    
    wb_new.save(file_new_dir + excel)
    
    
       
#数据汇总处理
wb_summary = Workbook()
summary_sheet = wb_summary.active
count_0 = 1      # 计数
for excel in excel_list:
    count_0 = count_0 + 1
    summary_sheet.cell(row=count_0,column=4).value = excel
    # 加载优化后excel文件
    wb_old = load_workbook(file_new_dir + excel)
    sheet_relax = wb_old.get_sheet_by_name('优化后')
    # 读入2个轮次所有公共池被试投入,放入pub_input列表,并读出最大值和最小值
    pub_input_all = []
    for i in range(2,18):
        pub_input_fir = int(sheet_relax.cell(row=i,column=5).value)
        pub_input_sec = int(sheet_relax.cell(row=i,column=12).value)
        pub_input_all.append(pub_input_fir)
        pub_input_all.append(pub_input_sec)
    pub_input_min = min(pub_input_all)
    pub_input_max = max(pub_input_all)
    # 写入汇总表格wb_summary
    summary_sheet.cell(row=1,column=1).value = '轮次'
    summary_sheet.cell(row=1,column=2).value = 4
    summary_sheet.cell(row=1,column=3).value = 6
    summary_sheet.cell(row=count_0,column=1).value = '4-6'
    pub_input_4 = int(sheet_relax.cell(row=5,column=12).value)
    pub_input_6 = int(sheet_relax.cell(row=7,column=12).value)
    if pub_input_min == pub_input_max and pub_input_min == 0:
        summary_sheet.cell(row=count_0,column=2).value = 0
        summary_sheet.cell(row=count_0,column=3).value = 0
    elif pub_input_min == pub_input_max and pub_input_min != 0:
        summary_sheet.cell(row=count_0,column=2).value = 0.65
        summary_sheet.cell(row=count_0,column=3).value = 0.65
    elif pub_input_min != pub_input_max:
        if pub_input_4 == 0:
            summary_sheet.cell(row=count_0,column=2).value = 0
        else:
            y = 1-(pub_input_4 - pub_input_min) * 0.7 / (pub_input_max - pub_input_min)
            summary_sheet.cell(row=count_0,column=2).value = y
        if pub_input_6 == 0:
            summary_sheet.cell(row=count_0,column=3).value = 0
        else:
            y = 1-(pub_input_6 - pub_input_min) * 0.7 / (pub_input_max - pub_input_min)
            summary_sheet.cell(row=count_0,column=3).value = y

wb_summary.save(file_new_dir + '汇总_4-6.xlsx')
#print(excel_list)
    
