# Supplementary material for: The Effect of the Quantity and Distribution of Teammates’ Tendency Toward Self-Interest and Altruism on Individual Decision-Making
Source: Front Psychol. 2022 Feb 11;12:785806. doi: 10.3389/fpsyg.2021.785806 (PMC8877811; doi:10.3389/fpsyg.2021.785806)
Supplement: Supplementary file 1 [file Data_Sheet_1.ZIP › supplementary material/study_3.4(analysis).py]

# -*- coding: utf-8 -*-
"""
Created on Mon Dec  7 20:12:02 2020

@author: liangxh
"""

import os 
import sys
from openpyxl import load_workbook
from openpyxl import Workbook

file_name = sys.argv[1]
file_origin_dir = "D://Documents//zm_data//原始数据//" + file_name
excel_list = os.listdir(file_origin_dir)
file_new_dir = "D://Documents//zm_data//处理后数据//" + file_name + "//"
isExists=os.path.exists(file_new_dir)
if not isExists:
    os.makedirs(file_new_dir)
#print(excel_list)


## 原始数据的拆分处理及序号转换
for excel in excel_list:
    # 生成一个新的excel文件，还没保存
    wb_new = Workbook()
    # 打开原始数据excel表格
    wb_old = load_workbook(file_origin_dir + '//' + excel)
    new_sheet = wb_new.active
    old_sheet = wb_old.active
    # 第一行的标题复制
    for i in range(1,old_sheet.max_column+1):
        new_sheet.cell(row=1,column=i).value = old_sheet.cell(row=1,column=i).value
        new_sheet.cell(row=1,column=i+7).value = old_sheet.cell(row=1,column=i).value
    # 第一、二轮次数据的copy
    for i in range(1,17):
        for j in range(2,7):
            new_sheet.cell(row=i+1,column=j).value = old_sheet.cell(row=2*i,column=j).value
            new_sheet.cell(row=i+1,column=j+7).value = old_sheet.cell(row=2*i+1,column=j).value
     
    
    
    wb_new.save(file_new_dir + excel)
    
    
       
#数据汇总处理
wb_summary = Workbook()
summary_sheet = wb_summary.active
# 写入汇总表格wb_summary
summary_sheet.cell(row=1,column=1).value = '轮次'
summary_sheet.cell(row=1,column=2).value = '是否都达到公共目标'

count_0 = 1      # 计数
seq_num_list = [[2,3],[2,4],[2,5],[3,4],[3,5],[4,5]]
seq_num_list_1 = {4:3,5:5,2:10,3:8}
seq_num_list_2 = {4:8,5:3,2:5,3:10}
seq_num_list_3 = {4:10,5:8,2:3,3:5}
seq_num_list_4 = {4:5,5:10,2:8,3:3}
seq_list = [{4:3,5:5,2:10,3:8}, {4:8,5:3,2:5,3:10},{4:10,5:8,2:3,3:5}, \
            {4:5,5:10,2:8,3:3}]

# 读入所有人的所有轮次公共池投入(0除外)    
pub_input_everyone_all = []
for excel in excel_list:
    #count_0 = count_0 + 1
    summary_sheet.cell(row=count_0,column=5).value = excel
    # 加载优化后excel文件
    wb_old = load_workbook(file_new_dir + excel)
    sheet_relax = wb_old.active 
    for i in range(2,12):
        pub_input_fir = int(sheet_relax.cell(row=i,column=5).value)
        pub_input_sec = int(sheet_relax.cell(row=i,column=12).value)
        if pub_input_fir > 8:
            pub_input_everyone_all.append(pub_input_fir)
        if pub_input_sec > 8:
            pub_input_everyone_all.append(pub_input_sec)
pub_input_everyone_max = max(pub_input_everyone_all)
if '3' in file_name:
    pub_input_everyone_min = 10
elif '4' in file_name:
    pub_input_everyone_min = 15

print(pub_input_everyone_max)
print(pub_input_everyone_min)

    
    
    
    
for num in seq_num_list:
    
    for excel in excel_list:
        count_0 = count_0 + 1
        summary_sheet.cell(row=count_0,column=5).value = excel
        # 加载优化后excel文件
        wb_old = load_workbook(file_new_dir + excel)
        sheet_relax = wb_old.active
        # 根据文件名首数字进行序号转变
        first_num = int(excel[0])
        # 判断第一轮是否都达到公共目标
        pub_input_1 = int(sheet_relax.cell(row\
                          =seq_list[first_num-1][num[0]]+1,column=4).value)
        pub_input_2 = int(sheet_relax.cell(row\
                          =seq_list[first_num-1][num[1]]+1,column=4).value)
        # 是的情况
        if pub_input_1 >= 120 and pub_input_2 >= 120:
            summary_sheet.cell(row=count_0,column=2).value = '是'
            # 读入2个轮次所有公共池被试投入,放入pub_input列表,并读出最大值和最小值
            pub_input_all = []
            for i in range(2,12):
                pub_input_fir = int(sheet_relax.cell(row=i,column=5).value)
                pub_input_sec = int(sheet_relax.cell(row=i,column=12).value)
                if pub_input_fir != 0:
                    pub_input_all.append(pub_input_fir)
                if pub_input_sec != 0:
                    pub_input_all.append(pub_input_sec)
            #print(pub_input_all)
            #print(excel)
            if pub_input_all != []:
                pub_input_min = min(pub_input_all)
                pub_input_max = max(pub_input_all)
                # 写入汇总表格wb_summary
                summary_sheet.cell(row=count_0,column=1).value = str(num[0])\
                                            + '-' + str(num[1])
                pub_input_4 = int(sheet_relax.cell(row=\
                                  seq_list[first_num-1][num[0]]+1,column=12).value)
                pub_input_6 = int(sheet_relax.cell(row=\
                                  seq_list[first_num-1][num[1]]+1,column=12).value)
                
                if pub_input_min == pub_input_max:
                    summary_sheet.cell(row=count_0,column=3).value =\
                        1 - (pub_input_min - pub_input_everyone_min) / \
                        (pub_input_everyone_max - pub_input_everyone_min)
                    summary_sheet.cell(row=count_0,column=4).value =\
                        1 - (pub_input_min - pub_input_everyone_min) / \
                        (pub_input_everyone_max - pub_input_everyone_min)
                elif pub_input_min != pub_input_max:
                    if pub_input_4 == 0:
                        summary_sheet.cell(row=count_0,column=3).value = 0
                    else:
                        y = 1 - (pub_input_4 - pub_input_everyone_min) / \
                        (pub_input_everyone_max - pub_input_everyone_min)
                        summary_sheet.cell(row=count_0,column=3).value = y
                    if pub_input_6 == 0:
                        summary_sheet.cell(row=count_0,column=4).value = 0
                    else:
                        y = 1 - (pub_input_6 - pub_input_everyone_min) / \
                        (pub_input_everyone_max - pub_input_everyone_min)
                        summary_sheet.cell(row=count_0,column=4).value = y
            else:
                summary_sheet.cell(row=count_0,column=3).value = 0
                summary_sheet.cell(row=count_0,column=4).value = 0
        # 否的情况
        elif pub_input_1 < 120 and pub_input_2 < 120:
            summary_sheet.cell(row=count_0,column=2).value = '否'
            # 读入2个轮次所有公共池被试投入,放入pub_input列表,并读出最大值和最小值
            pub_input_all = []
            for i in range(2,12):
                pub_input_fir = int(sheet_relax.cell(row=i,column=5).value)
                pub_input_sec = int(sheet_relax.cell(row=i,column=12).value)
                if pub_input_fir != 0:
                    pub_input_all.append(pub_input_fir)
                if pub_input_sec != 0:
                    pub_input_all.append(pub_input_sec)
            if pub_input_all != []:
                pub_input_min = min(pub_input_all)
                pub_input_max = max(pub_input_all)
                # 写入汇总表格wb_summary
                summary_sheet.cell(row=count_0,column=1).value = str(num[0])\
                                            + '-' + str(num[1])
                pub_input_4 = int(sheet_relax.cell(row=\
                                  seq_list[first_num-1][num[0]]+1,column=12).value)
                pub_input_6 = int(sheet_relax.cell(row=\
                                  seq_list[first_num-1][num[1]]+1,column=12).value)
                #print(seq_list[first_num-1][num[1]])
                if pub_input_min == pub_input_max:
                    summary_sheet.cell(row=count_0,column=3).value =\
                        1 - (pub_input_min - pub_input_everyone_min) / \
                        (pub_input_everyone_max - pub_input_everyone_min)
                    summary_sheet.cell(row=count_0,column=4).value =\
                        1 - (pub_input_min - pub_input_everyone_min) / \
                        (pub_input_everyone_max - pub_input_everyone_min)
                elif pub_input_min != pub_input_max:
                    if pub_input_4 == 0:
                        summary_sheet.cell(row=count_0,column=3).value = 0
                    else:
                        y = 1 - (pub_input_4 - pub_input_everyone_min) / \
                        (pub_input_everyone_max - pub_input_everyone_min)
                        summary_sheet.cell(row=count_0,column=3).value = y
                    if pub_input_6 == 0:
                        summary_sheet.cell(row=count_0,column=4).value = 0
                    else:
                        y = 1 - (pub_input_6 - pub_input_everyone_min) / \
                        (pub_input_everyone_max - pub_input_everyone_min)
                        summary_sheet.cell(row=count_0,column=4).value = y
            else:
                summary_sheet.cell(row=count_0,column=3).value = 0
                summary_sheet.cell(row=count_0,column=4).value = 0

wb_summary.save(file_new_dir + '汇总_1-2-3-4.xlsx')
